# Supplementary material for: SPAG7 deletion causes intrauterine growth restriction, resulting in adulthood obesity and metabolic dysfunction
Source: eLife. 2024 Jul 26;12:RP91114. doi: 10.7554/eLife.91114 (PMC11281781; doi:10.7554/eLife.91114)
Supplement: Figure 4—source data 1. — Raw and annotated WB images. The representative western blot images for 4B are indicated within a blue square. [file elife-91114-fig4-data1.zip]

Archive with 9 entries (8 files):
- Figure 4-source data 1/
- Figure 4-source data 1/Fig 4B Liver and Brain SPAG7 and bACTIN copy.png
- __MACOSX/Figure 4-source data 1/._Fig 4B Liver and Brain SPAG7 and bACTIN copy.png
- Figure 4-source data 1/Source Data_Figure 4.pdf
- __MACOSX/Figure 4-source data 1/._Source Data_Figure 4.pdf
- Figure 4-source data 1/Fig 4B Kidney Gastroc PGAT SPAG7.png
- __MACOSX/Figure 4-source data 1/._Fig 4B Kidney Gastroc PGAT SPAG7.png
- Figure 4-source data 1/Fig 4B Kidney Gastroc PGAT bACTIN.png
- __MACOSX/Figure 4-source data 1/._Fig 4B Kidney Gastroc PGAT bACTIN.png
