# Supplementary material for: SPAG7 deletion causes intrauterine growth restriction, resulting in adulthood obesity and metabolic dysfunction
Source: eLife. 2024 Jul 26;12:RP91114. doi: 10.7554/eLife.91114 (PMC11281781; doi:10.7554/eLife.91114)
Supplement: Figure 5—source data 1. — Raw and annotated WB images. The representative western blot images for 5 M are indicated within a blue square. [file elife-91114-fig5-data1.zip]

Archive with 10 entries (9 files):
- Figure 5-source data 1/
- __MACOSX/._Figure 5-source data 1
- Figure 5-source data 1/Fig 5M bACTIN.png
- __MACOSX/Figure 5-source data 1/._Fig 5M bACTIN.png
- Figure 5-source data 1/Source data_Figure 5.pdf
- __MACOSX/Figure 5-source data 1/._Source data_Figure 5.pdf
- Figure 5-source data 1/Fig 5M IGF2.png
- __MACOSX/Figure 5-source data 1/._Fig 5M IGF2.png
- Figure 5-source data 1/Fig 5M IGF1.png
- __MACOSX/Figure 5-source data 1/._Fig 5M IGF1.png
